# Supplementary material for: Direct benefits explain interspecific variation in helping behaviour among cooperatively breeding birds
Source: Nat Commun. 2017 Oct 23;8:1094. doi: 10.1038/s41467-017-01299-5 (PMC5653647; doi:10.1038/s41467-017-01299-5)
Supplement: Supplementary file 4 — Supplementary Dataset 1 [file 41467_2017_1299_MOESM4_ESM.xlsx]

## Sheet: data
Supplementary Data 1. A table containing all data used for the comparative study.
notes [indicated in red font] and references (in black and italic font) are provided in separate worksheets
Species	Scientific name	Territory shortage?, social system	Average helping effort including non-helpers	Average helping effort excluding non-helpers	Proportion individuals helping	Helper sex ratio	Average relatedness	Average group size	Kin discrimination	Kin discrimination method	Probability of inheritance (% individuals that obtain breeding position by inheriting)	rate of extra-pair paternity (% nests with extra-pair paternity)
American crow	Corvus brachyrhynchos	yes (1)	162 (2)	162 (2)	1.00 (1)	0.39 (1)	0.500 (1)	2.3 (1)	N/A	N/A	N/A	32.4 (3)
Apostlebird	Struthidea cinerea	yes (4)	100 (2)	100 (4)	1.00 (4)	0.64 (4)	0.390 (2)	7.6 (4)	N/A	N/A	N/A	0.0 (5)
Arabian babbler	Turdoides squamiceps	yes (6)	100 (2)	100 (2)	1.00 (6)	0.60 (7)	0.410 (6)	6.3 (6)	-0.047 (8)	amount	20.2 (9)	13.6 (10)
Australian magpie	Gymnorhina tibicen (tyrannica) [b]	yes, plural (11)	50 (11)	N/A	N/A	0.39 (11)	0.106 (11)	3.1 (11)	0.006 (11, 12) [i]	probability	N/A	61.9 (11)
Bay-winged cowbird	Agelaioides badius	no, redirected (13)	71 (2)	71 (2)	N/A	0.90 (13)	0.229 (13)	4.5 (13)	N/A	N/A	0	N/A
Bell miner	Manorina melanophrys	no, colonial (14)	41 (2)	41 (2)	N/A	0.88 (14)	0.196 (14)	10.6 (14)	0.244 (14, 15) [j]	amount	0	7.7 (16)
Bicolored wren	Campylorhynchus griseus	yes (17)	66 (2)	66 (2)	1.00 (17)	0.72 (18)	0.463 (18)	2.4 (18)	N/A	N/A	38.6 (18)	5.0 (19)
Brown treecreeper	Climacteris picumnus	yes (20)	59 (2)	59 (2)	1.00 (20)	0.95 (21)	0.445 (22)	2.6 (23)	N/A	N/A	N/A	N/A
Cactus finch	Geospiza scandens	no, redirected (24)	21 (2)	21 (2)	N/A	1.00 (24)	0.000 (24)	3.4 (24)	N/A	N/A	0	15.2 (25)
Carrion crow	Corvus corone	yes (26)	40 (2)	56 (2, 26)	0.72 (26)	0.61 (26)	0.332 (26)	3.7 (27)	0.289 (8)	amount	0.0 (27)	17.6 (28)
El Oro parakeet	Pyrrhura orcesi [a]	yes (29)	58 (30) [c]	69 (29, 30) [c]	0.84 (29)	0.67 (31)	0.191 (29)	4.5 (29)	0.599 (29) [k]	amount	14.0 (30) [u]	10.7 (31)
European bee-eater	Merops apiaster	no, colonial and redirected (32)	51 (2)	51 (2)	N/A	0.93 (32)	0.342 (32)	2.2 (32)	N/A	N/A	0	5.3 (33)
Florida scrub jay	Aphelocoma coerulescens	yes (34)	65 (2)	66 (2, 34)	0.98 (34)	0.60 (35)	0.388 (36)	3.0 (37)	0.406 (8)	amount	20.4 (35)	0.0 (38)
Galápagos mockingbird	Mimus (Nesomimus) parvulus	yes, plural (39)	90 (39)	110 (39)	0.77 (39)	0.82 (40)	0.237 (40)	2.4 (41)	0.124 (8)	probability	59.3 (41)	N/A
Green woodhoopoe	Phoeniculus purpureus	yes (42)	128 (2)	128 (2)	1.00 (42)	0.37 (43)	0.320 (43)	4.8 (43)	N/A	N/A	58.0 (44)	0.0 (45)
Grey-capped social weaver	Pseudonigrita arnaudi	no, colonial and redirected (46)	56 (46)	56 (46)	N/A	1.00 (46)	0.408 (46)	2.2 (46)	0.392 (8) [l]	amount	0	N/A
Grey-crowned babbler	Pomatostomus temporalis	yes, (47)	71 (47)	90 (47)	0.79 (47)	0.62 (48)	0.423 (49)	5.8 (50)	N/A	N/A	47.52 (49, 51)	35.0 (49)
Iberian (azure-winged) magpie	Cyanopica cyanus cooki	no, colonial and redirected (52)	78 (53)	78 (53)	N/A	0.87 (52)	0.125 (52)	2.9 (52)	N/A	N/A	0	N/A
Laughing kookaburra	Dacelo novaeguineae	yes (54)	76 (2)	76 (2)	1.00 (54)	0.71 (54)	0.473 (54)	3.6 (54)	-0.156 (8)	amount	38 (55)	0.0 (55)
Long-tailed tit	Aegithalos caudatus	no, redirected (56)	75 (2)	75 (2)	N/A	0.84 (56)	0.160 (56)	3.8 (56)	0.419 (57, 58) [m]	amount	0	34.2 (59)
Moorhen	Gallinula chloropus	no, immature helpers (60)	53 (2)	53 (2)	N/A	0.49 (61)	0.500 (62)	3.5 (62)	N/A	N/A	0	0.0 (63, 64)
Pied babbler	Turdoides bicolor [b]	yes (65)	79 (65) [d]	96 (65) [d]	0.81 (65)	0.28 (66)	0.380 (67)	4.2 (66)	0.067 (68) [n]	amount	31.36 (69)	1.5 (67)
Pied kingfisher	Ceryle rudis	no, colonial (70)	61 (70) [e]	61 (70) [e]	N/A	1.00 (71)	0.186 (70)	2.8 (70)	0.721 (8)	amount	0	N/A
Pinyon jay	Gymnorhinus cyanocephalus	no, colonial (71)	57 (2)	57 (2)	N/A	0.95 (71)	0.500 (71)	3.0 (71)	N/A	N/A	0	N/A
Purple gallinule	Porphyrula martinica	no, immature helpers (73)	52 (73) [c]	52 (73) [c]	N/A	0.50 (2)	0.500 (2)	3.5 (73)	N/A	N/A	0	N/A
Purple-crowned fairy-wren	Malurus coronatus	yes (74)	50 (74)	63 (74)	0.80 (74)	0.68 (74)	0.385 (74)	3.3 (75)	0.412 (74) [o]	amount	26.68 (76)	6.9 (77)
Purplish-backed jay / Beechey jay	Cyanocorax beecheii [a]	yes (78)	68 (2)	68 (2)	1.00 (78)	0.50 (2)	0.360 (79)	3.8 (79)	N/A	N/A	37.5 (79)	N/A
Pygmy nuthatch	Sitta pygmaea [a]	no, redirected (80)	45 (2)	45 (2)	N/A	1.00 (80)	0.341 (80)	2.5 (80)	N/A	N/A	0	N/A
Red-backed fairy-wren	Malurus melanocephalus	yes (81)	264 (81)	264 (81)	1.00 (81)	1.00 (81)	0.373 (82) [f]	2.2 (82)	N/A	N/A	N/A	62.7 (83)
Red-cockaded woodpecker	Picoides borealis	yes (84)	79 (2)	79 (2)	1.00 (84)	0.98 (85)	0.387 (86)	2.4 (85)	0.062 (8)	probability	36.3 (87, 88)	2.3 (89)
Red-winged fairy-wren	Malurus elegans	yes, plural (90)	105 (90)	N/A	N/A	0.60 (90)	0.262 (90) [g]	4.1 (90)	N/A	N/A	41.6 (90)	70.0 (91)
Rifleman	Acanthisitta chloris	no, redirected (92)	25 (2)	25 (2)	N/A	0.56 (93)	0.436 (93)	3.4 (92)	0.962 (93) [p]	probability	0	0.0 (93)
Rufous treecreeper	Climacteris rufa	yes (94)	67 (2)	67 (2)	1.00 (94)	0.73 (94)	0.330 (2)	3.6 (94)	N/A	N/A	8.62 (94)	N/A
Rufous vanga	Schetba rufa	yes (95)	51 (2)	66 (96)	0.77 (96)	1.00 (96)	0.280 (2)	2.6 (97)	N/A	N/A	5.0 (98)	N/A
Seychelles warbler	Acrocephalus sechellensis	yes (99)	48 (99)	64 (99)	0.61 (99)	0.43 (99)	0.150 (99)	2.7 (100)	0.515 (99) [q]	amount	5.44 (101)	42.2 (102)
Sociable weaver	Philetairus socius	no, colonial (103)	79 (2)	79 (2)	N/A	0.75 (103)	0.324 (104)	3.2 (105)	0.566 (104, 105) [r]	amount	0	0.0 (105)
Splendid fairy-wren	Malurus splendens	yes, plural (106)	107 (107)	113 (106, 107)	0.95 (106)	0.69 (107)	0.371 (108) [h]	3.3 (108)	N/A	N/A	54.18 (109)	55.3 (110)
Stripe-backed wren	Campylorhynchus nuchalis	yes (111)	100 (2)	100 (2)	1.00 (111)	0.52 (112)	0.346 (111)	3.6 (112)	-0.208 (8)	amount	32.64 (112)	14.3 (113)
Superb Fairy-wren	Malurus cyaneus	yes (114)	116 (114, 115)	116 (114, 115)	1.00 (114)	1.00 (115)	0.165 (116)	2.8 (116)	-0.412 (114) [s]	amount	60 (117, 118)	82.9 (116)
Toucan barbet	Semnornis ramphastinus [a]	yes (119)	67 (2)	67 (2)	1.00 (119)	0.71 (119)	0.391 (119)	2.7 (119)	N/A	N/A	0.0 (119)	N/A
Western bluebird	Sialia mexicana	no, redirected (120)	100 (2)	100 (2)	N/A	1.00 (120)	0.439 (120)	2.1 (120)	0.326 (8)	probability	0	45.1 (121)
White-browed sparrow-weaver	Plocepasser mahali [b]	yes (122)	106 (122, 123)	132 (122, 123)	0.80 (122)	0.48 (124)	0.415 (124)	5.5 (124)	N/A	N/A	14.4 (125)	13.3 (124)
White-fronted bee-eater	Merops bullockoides	no, colonial (126)	78 (2)	78 (2)	N/A	0.47 (127)	0.330 (126)	2.8 (126)	0.439 (8) [t]	probability	0	3.1 (128)
White-winged chough	Corcorax melanorhamphos [b]	yes (129)	113 (2)	120 (129)	0.94 (129)	0.43 (129)	0.125 (130)	5.9 (129)	N/A	N/A	N/A	0.0 (131)

## Sheet: notes
a. not included in conservative analyses with inheritance
b not included in conservative analyses with helping effort
c. all helpers included [not only yearlings or adults as in Green et al. (2)]
d. based on percentage food given up
e. including primary and secondary helpers
f. assuming both parents present and 49.3% of young being sired by extra-pair male (83)
g. Relatedness is 0.363 to breeding female (90); no measure for relatednesss to males was given but this was calculated as 0.16, based on 68% of young being sired by extra-pair male (91)
h. Relatedness was 0.470 in (108) but calculated as based on 42% of young being sired by extra-pair male (110)
i. Weighed average over three measures (0.045 (8), -0.111 and 0.263) with respectively n = 72, 40 and 8. The latter two values are based respectively on weighed average Rkin values obtained from four values of rho (0.757, 0.685, -0.133, 0.335) and three t values (-1.472, 1.054, -1.679) from table 5.5 and 5.6 in (11)
j. Weighed average over two measures (0.376 (8), 0.239) with respectively n = 7 and 201. The latter value is based on F = 11.93 (14)
k. Rkin = 0.599 based on t35.88 = 4.482, n = 44
l. Weighed average over two measures (0.660 and 0.279) with respectively n = 8 and 19 (8)
m. Weighed average over two measures (0.882 (8) and 0.328) with respectively n = 17 and 87. The latter value is based on Chi^2 = 9.715 (58)
n. Weighed average over three measures (0.176; 0.027; and -0.189) with respectively n = 24, 14 and 8. Values are based on Chi^2 = 0.74, Chi^2 = 0.01, paired t = -0.51 respectively.
o. Calculated using the data in the supplement of (74) with relatedness as continuous variable, yielding t49.57 = 3.185.
p. Based on t = 17.65, df = 25 (93)
q. Based on overall provisioning rate of non-breeding subordinates in Table 2 in (99): F1,21 = 7.561
r. Weighed average over two measures (0.714 and 0.483) with respectively n = 19 and 24. Values are based on t17 = 4.2 (105) and F2,8 = 1.22 (104), respectively.
s. based on value F1,22 = 4.5 using all data in (114)
t. Weighed average over two values (0.590 and 0.200) with respectively n = 203 and 59 (8)
u. Combined value given for males and females

## Sheet: references
Reference number	Reference
1	Caffrey, C. Female-biased delayed dispersal and helping in American crows. Auk 109, 609-619 (1992)
2	Green, J. P., Freckleton, R. P. & Hatchwell, B. J. Variation in helper effort among cooperatively breeding bird species is consistent with Hamilton’s Rule. Nat. Comm. 7, 12663 (2016)
3	Townsend, A. K. Extrapair copulations predict extrapair fertilizations in the American crow. Condor 111, 387-392 (2009)
4	Woxvold, I. A., Mulder, R. A. & Magrath, M. J. L. Contributions to care vary with age, sex, breeding status and group size in the cooperatively breeding apostlebird. Anim. Behav. 72, 63-73 (2006)
5	Woxvold, I. A. & Mulder, R. A. Mixed mating strategies in cooperatively breeding apostlebirds Struthidea cinerea. J. Avian Biol. 39, 50-56 (2008)
6	Wright, J., Parker, P. & Lundy, K. Relatedness and chick-feeding effort in the cooperatively breeding Arabian babbler. Anim. Behav. 58, 779-785 (1999)
7	Wright, J. Helping-at-the-nest in Arabian babblers: signalling social status or sensible investment in chicks? Anim. Behav. 54, 1439-1448 (1997)
8	Cornwallis, C. K., West, S. A. & Griffin A. S. Routes to indirect fitness in cooperatively breeding vertebrates: kin discrimination and limited dispersal. J. Evol. Biol. 22, 2445-2457 (2009)
9	Zahavi, A. Arabian babblers: the quest for social status in a cooperative breeder. In Cooperative Breeding in Birds: Long Term Studies of Ecology and Behaviour (eds Stacey, P. B & Koenig, W. D., 105-130 (Cambridge University Press, 1990)
10	Lundy, K. J., Parker, P. G. & Zahavi, A. Reproduction by subordinates in cooperatively breeding Arabian babblers is uncommon but predictable. Behav. Ecol. Sociobiol. 43, 173-180 (1998)
11	Durrant, K. L. The Genetic and Social Mating System of a White-backed Population of the Australian Magpie (Gymnorhina tibicen tyrrannica) (thesis, Griffith University, 2004)
12	Finn, P. G. & Hughes, J. M. Helping behaviour in Australian magpies, Gymnorhina tibicen. Emu 101, 57-63 (2001)
13	Fraga, R. M. The social system of a communal breeder, the bay-winged cowbird Molothrus badius. Ethology 89, 195-210 (1991)
14	Wright, J., McDonald, P. G., te Marvelde, L., Kazem, A. J. N. & Bishop, C. M. Helping effort increases with relatedness in bell miners, but ‘unrelated’ helpers of both sexes still provide substantial care. Proc. R. Soc. Lond. B 277, 437-445 (2010)
15	Clarke, M. F. Co-operative breeding by the Australian bell miner Manorina melanophrys Latham: a test of kin selection theory. Behav. Ecol. Sociobiol. 14, 137-146 (1984)
16	Conrad, K. F., Clarke, M. F., Robertson, R. J. & Boag, P. T. Paternity and the relatedness of helpers in the cooperatively breeding bell miner (Manorina melanophrys). Condor 100, 343-349 (1998)
17	Austad, S. N. & Rabenold, K. N. Demography and the evolution of cooperative breeding in the bicolored wren, Campylorhynchus griseus. Behaviour 97, 308-324 (1986)
18	Austad, S. N. & Rabenold, K. N. Reproductive enhancement by helpers and an experimental inquiry into its mechanism in the bicolored wren. Behav. Ecol. Sociobiol. 17, 19-27 (1985)
19	Haydock, J., Parker, P. G. & Rabenold, K. N. Extra-pair paternity in the cooperatively breeding bicolored wren. Behav. Ecol. Sociobiol. 38, 1-16 (1996)
20	Noske, R. A. A demographic comparison of co-operatively breeding treecreepers (Climacteridae). Emu 91, 73-86 (1991)
21	Walters, J. R., Ford, H. A. & Cooper, C. B. The ecological basis of sensitivity of brown treecreepers to habitat fragmentation: a preliminary assessment. Biol. Conserv. 90, 13-20 (1999)
22	Doerr, E. D. & Doerr, V. A. J. Positive effects of helpers on reproductive success in the brown treecreeper and the general importance of future benefits. J. Anim. Ecol. 76, 966-976 (2007)
23	Doerr, E. D. & Doerr, V. A. J. Comparative demography of treecreepers: evaluating hypotheses for the evolution and maintenance of cooperative breeding. Anim. Behav. 72, 147-159 (2006)
24	Price, T., Millington, S. & Grant, P. R. Helping at the nest in Darwin’s finches as misdirected parental care. Auk 100, 192-194 (1983)
25	Petren, K., Grant, B. R. &Grant, P. R. Low extrapair paternity in the cactus finch (Geospiza scandens). Auk 116, 252-256 (1999)
26	Canestrari, D., Marcos, J. M. & Baglione, V. Effect of parentage and relatedness on the individual contribution to cooperative chick care in carrion crows. Behav. Ecol. Sociobiol. 52, 422-428 (2005)
27	Baglione, V. & Canestrari, D. Carrion crows: family living and helping in a flexible social system. In Cooperative Breeding in Vertebrates: Studies of Ecology, Evolution, and Behavior (eds Koenig, W. D. & Dickinson, J. L. 97-114 (Cambridge University Press, 2016)
28	Baglione, V., Marcos, J. M., Canestrari, D. & Ekman, J. Direct fitness benefits of group living in a complex cooperative society of carrion crows, Corvus corone corone. Anim. Behav. 64, 887-893 (2002)
29	Kramer, J., Klauke, N., Bauer, M. & Schaefer, H. M. No evidence for enforced alloparental care in a cooperatively breeding parrot. Ethology 122, 1-10 (2016)
30	Klauke, N., Jansen, J., Kramer, J. & Schaefer, H. M. Food allocation rules vary with age and experience in a cooperatively breeding parrot. Behav. Ecol. Sociobiol. 68, 1037-1047 (2014)
31	Klauke, N., Segelbacher, G. & Schaefer, H. M. Reproductive success depends on the quality of helpers in the endangered, cooperative El Oro parakeet (Pyrrhura orcesi). Mol. Ecol. 22, 2011-2027 (2013)
32	Lessells, C. M. Helping at the nest in European bee-eaters: who helps and why? In Population Biology of Passerine Birds: An Integrated Approach (eds Blondel, J., Gosler, A., Lebreton, J.-D. & McCleery, R. H. 357-368 (Springer, 1990)
33	Jones, C. S., Lessells, C. M. & Krebs, J. R. Helpers-at-the-nest in European bee-eaters (Merops apiaster): a genetic analysis. In DNA Fingerprinting: Approaches and Applications (eds Burke, T., Dolf, G., Jeffreys, A. J. & Wolff, R., 169-192 (Birkhauser, 1991)
34	McGowan, K. J. & Woolfenden, G. E. Contributions to fledgling feeding in the Florida scrub jay. J. Anim. Ecol. 59, 691-707 (1990)
35	Wiley, R. H. & Rabenold, K. N. The evolution of cooperative breeding by delayed reciprocity and queuing for favorable social positions. Evolution 38, 609-621 (1984)
36	Mumme, R. L. Do helpers increase reproductive success - an experimental analysis in the Florida scrub jay. Behav. Ecol. Sociobiol. 31, 319-328 (1992)
37	Woolfenden, G. E. & Fitzpatrick, J. W. Florida scrub-jays: a synopsis after 18 years of study. In Cooperative Breeding in Birds: Long Term Studies of Ecology and Behaviour (eds Stacey, P. B & Koenig, W. D., 241-266 (Cambridge University Press, 1990)
38	Quinn, J. S., Woolfenden, G. E., Fitzpatrick, J. W. & White, B. N. Multi-locus DNA fingerprinting supports genetic monogamy in Florida scrub-jays. Behav. Ecol. Sociobiol. 45, 1-10 (1999).
39	Kinnaird, M. F. & Grant, P. R. Cooperative breeding by the Galápagos mockingbird, Nesomimus parvulus. Behav. Ecol. Sociobiol. 10, 65-73 (1982)
40	Curry, R. L. Influence of kinship on helping behavior in Galápagos mockingbirds. Behav. Ecol. Sociobiol. 22, 141-152 (1988)
41	Curry, R. L. & Grant, P. R. Galápagos mockingbirds: territorial cooperative breeding in a climatically variable environment. In Cooperative Breeding in Birds: Long Term Studies of Ecology and Behaviour (eds Stacey, P. B & Koenig, W. D., 290-331 (Cambridge University Press, 1990)
42	du Plessis, M. A. Helping behaviour in cooperatively breeding green woodhoopoes: selected or unselected trait? Behaviour 127, 49-65 (1993)
43	Ligon, J. D. & Ligon, S. H. Green Woodhoopoes: life history traits and sociality. In Cooperative Breeding in Birds: Long Term Studies of Ecology and Behaviour (eds Stacey, P. B & Koenig, W. D., 31-65 (Cambridge University Press, 1990)
44	Hawn, A. T., Radford, A. N. & du Plessis, M. A. Delayed breeding affects lifetime reproductive success differently in male and female green woodhoopoes. Curr. Biol. 17, 844-849 (2007)
45	Spottiswoode, C. & Møller, A. P. Extrapair paternity, migration, and breeding synchrony in birds. Behav. Ecol. 15, 41-57 (2004)
46	Bennun, L. The contribution of helpers to feeding nestlings in grey-capped social weavers, Pseudonigrita arnaudi. Anim. Behav. 47, 1047-1056 (1994)
47	Brown, J. L., Dow, D. D., Brown, E. R. & Brown, S. D. Effects of helpers on feeding of nestlings in the grey-crowned babbler (Pomatostomus temporalis). Behav. Ecol. Sociobiol. 4, 43-59 (1978)
48	Blackmore, C. J. & Heinsohn, R. Reproductive success and helper effects in the cooperatively breeding grey-crowned babbler (Pomatostomus temporalis). J. Zool. 273, 326-332 (2007)
49	Blackmore, C. J. & Heinsohn, R. Variable mating strategies and incest avoidance in cooperatively breeding grey-crowned babblers. Anim. Behav. 75, 63-70 (2008)
50	Brown, J. L., Dow, D. D., Brown, E. R. & Brown, S. D. Socio-ecology of the grey-crowned babbler: population structure, unit size and vegetation correlates. Behav. Ecol. Sociobiol. 13, 115-124 (1983)
51	Blackmore, C. J., Peakall, R. & Heinsohn, R. The absence of sex-biased dispersal in the cooperatively breeding grey-crowned babbler. J. Anim. Ecol. 80, 69-78 (2011)
52	Valencia, J., Cruz, C. & González, B. Flexible helping behaviour in the azure-winged magpie. Ethology 119, 545-558 (2003)
53	Valencia, J., Cruz, C., Carranza, J. & Mateos, C. Parents increase their parental effort when aided by helpers in a cooperatively breeding bird. Anim. Behav. 71, 1021-1028 (2006)
54	Legge, S. The effect of helpers on reproductive success in the laughing kookaburra. J. Anim. Ecol., 69, 714-724 (2000)
55	Legge, S. & Cockburn A. Social and mating system of cooperatively breeding laughing kookaburras (Dacelo novaeguineae). Behav. Ecol. Sociobiol. 47, 220-229 (2000)
56	Hatchwell, B. J. Long-tailed tits: ecological causes and fitness consequences of redirected helping, In Cooperative Breeding in Vertebrates: Studies of Ecology, Evolution, and Behavior (eds Koenig, W. D. & Dickinson, J. L. 39-57 (Cambridge University Press, 2016)
57	Russell, A. F. & Hatchwell, B. J. Experimental evidence for kin-biased helping in a cooperatively breeding vertebrate. Proc. R. Soc. Lond. B 268, 2169-2174 (2001)
58	Nam, K. B., Simeoni, M., Sharp, S. P. & Hatchwell, B. J. Kinship affects investment by helpers in a cooperatively breeding bird. Proc. R. Soc. Lond. B 277, 3299-3306 (2010)
59	Hatchwell, B. J., Ross, D. J., Chaline, N., Fowlie, M. K. & Burke, T. Parentage in the cooperative breeding system of long tailed tits Aegithalos caudatus. Anim. Behav. 64, 55-63 (2002)
60	Gibbons, D. W. Juvenile helping in the moorhen, Gallinula chloropus. Anim. Behav. 35, 170-181 (1987)
61	Lee, P. L. M., Brain, P. F., Forman, D. W., Bradbury, R. B. & Griffiths, R. Sex and death: CHD1Z associated with high mortality in moorhens. Evolution 56, 2548-2553 (2002)
62	Eden, S. F. When do helpers help? Food availability and helping in the moorhen, Gallinula chloropus. Behav. Ecol. Sociobiol. 21, 191-195 (1987)
63	MacRae, S. B. Family values: cost and benefits of communal nesting in the moorhen. Anim. Behav. 52, 225-245 (1996)
64	MacRae, S. B. & Burke, T. Intraspecific brood parasitism in the moorhen: parentage and a parasite-host relationships determined by DNA fingerprinting. Behav. Ecol. Sociobiol. 38, 115-129 (1996)
65	Wiley, E. M. & Ridley, A. R. The effects of temperature on offspring provisioning in a cooperative breeder. Anim. Behav. 117, 187-195 (2016)
66	Ridley, A. R. & Raihani, N. J. Task partitioning increases reproductive output in a cooperative bird. Behav. Ecol. 19, 1136-1142 (2008)
67	Nelson-Flower, M. J. et al. Monogamous dominant pairs monopolize reproduction in the cooperatively breeding pied babbler. Behav. Ecol. 22, 559-565 (2011)
68	Nelson-Flower, M. J. Kinship and its Consequences in the Cooperatively Breeding Southern Pied Babbler Turdoides bicolor (thesis, Univ. Cape Town, 2009)
69	Nelson-Flower, M. J., Hockey, P. A., O’Ryan, C. & Ridley, A. R. Inbreeding avoidance mechanisms: dispersal dynamics in cooperatively breeding southern pied babblers. J. Anim. Ecol. 81, 876-883 (2012)
70	Reyer, H. –U. Pied kingfishers: ecological causes and reproductive consequences of cooperative breeding. In Cooperative Breeding in Birds: Long Term Studies of Ecology and Behaviour (eds Stacey, P. B & Koenig, W. D., 529-557 (Cambridge University Press, 1990)
71	Reyer, H. -U. Flexible helper structure as an ecological adaptation in the pied kingfisher (Ceryle rudis rudis L.). Behav. Ecol. Sociobiol. 6, 219-227 (1980)
72	Marzluff, J. M. & Balda, R. P. Pinyon jays: making the best of a bad job by helping. In Cooperative Breeding in Birds: Long Term Studies of Ecology and Behaviour (eds Stacey, P. B & Koenig, W. D., 199-237 (Cambridge University Press, 1990)
73	Hunter, L. A. Cooperative breeding in purple gallinules: the role of helpers in feeding chicks. Behav. Ecol. Sociobiol. 20, 171-177 (1987)
74	Kingma, S. A. Hall, M. L. & Peters, A. Multiple benefits drive helping behavior: an integrated analysis. Am. Nat. 177, 486-495 (2011).
75	Kingma, S. A., Hall, M. L., Segelbacher, G. & Peters, A. Radical loss of an extreme extra-pair mating system. BMC Ecol. 9, 15 (2009)
76	Hidalgo Aranzamendi, N., Hall, M. L., Kingma, S. A., Sunnucks, P. & Peters, A. Incest avoidance, extra-pair paternity and territory quality drive divorce in a year-round territorial bird. Behav. Ecol. 27, 1808-1819 (2016)
77	Kingma, S. A., Hall, M. L. & Peters, A. Breeding synchronization facilitates extra-pair mating for inbreeding avoidance. Behav. Ecol. 24, 1390-1397 (2013)
78	Raitt, R. J. & Hardy, J. W. Social behavior, habitat, and food of the beechey jay. Wilson Bull. 91, 1-15 (1979)
79	Raitt, R. J., Winterstein, S. R. & Hardy, J. W. Structure and dynamics of communal groups in the beechey jay. Wilson Bull. 96, 206-227 (1984)
80	Sydeman, W. J., Guntert, M. & Balda, R. P. Annual reproductive yield in the cooperative pygmy nuthatch (Sitta pygmaea). Auk 105, 70-77 (1988)
81	Webster, M. S., Varian, C. W. & Karubian, J. Plumage color and reproduction in the red-backed fairy-wren: why be a dull breeder? Behav. Ecol. 19, 517-524 (2008)
82	Varian-Ramos, C. W., Karubian, J., Talbott, V., Tapia, I. & Webster, M. S. Offspring sex ratio reflect lack of repayment by auxiliary males in a cooperatively breeding passerine. Behav. Ecol. Sociobiol. 64, 967-977 (2010)
83	Varian-Ramos, C. W., Lindsay, W. R., Karubian, J. & Webster, M. S. Female red-backed fairy-wrens (Malurus melanocephalus) do not appear to pay a cost for high rates of promiscuity. Auk 129, 529-536 (2012)
84	Lennartz, M. R., Hooper, R. G. & Harlow, R. F. Sociality and cooperative breeding of red-cockaded woodpeckers, Picoides borealis. Behav. Ecol. Sociobiol. 20, 77-88 (1987)
85	Walters, J. R., Doerr, P. D. & Carter III, J. H. The cooperative breeding system of the red-cockaded woodpecker. Ethology 78, 275-305 (1988)
86	Khan, M. Z. & Walters, J. R. An analysis of reciprocal exchange of helping behavior in the redcockaded woodpecker (Picoides borealis). Behav. Ecol. Sociobiol. 47, 376-381 (2000)
87	Daniels, S. J. & Walters, J. R. Inbreeding depression and its effects on natal dispersal in red-cockaded woodpeckers. Condor 102, 482-491 (2000)
88	Walters, J. R. & Garcia, V. Red-cockaded woodpeckers: alternative pathways to breeding success. In Cooperative Breeding in Vertebrates: Studies of Ecology, Evolution, and Behavior (eds Koenig, W. D. & Dickinson, J. L. 58-76 (Cambridge University Press, 2016)
89	Haig, S. M., Walters, J. R. & Plissner, J. H. Genetic evidence for monogamy in the cooperatively breeding red-cockaded woodpecker. Behav. Ecol. Sociobiol. 34, 295-303 (1994)
90	Russell, E. & Rowley, I. Demography and social organisation of the red-winged fairy-wren, Malurus elegans. Austr. J. Zool. 48, 161-200 (2000)
91	Brouwer, L., Van de Pol, M., Atema, E. & Cockburn, A. Strategic promiscuity helps avoid inbreeding at multiple levels in a cooperative breeder where both sexes are philopatric. Mol. Ecol. 20, 4796-4807 (2011)
92	Preston, S. A. J., Briskie, J. V. & Hatchwell, B. J. Adult helpers increase the recruitment of closely related offspring in the cooperatively breeding rifleman. Behav. Ecol. 27, 1617-1626 (2016)
93	Preston, S. A. J., Briskie, J. V., Burke, T. & Hatchwell, B. J. Genetic analysis reveals diverse kin-directed routes to helping in the rifleman Acanthisitta chloris. Mol. Ecol. 22, 5027-5039 (2013)
94	Luck, G. W. Demography and cooperative breeding behavior of the rufous treecreeper, Climacteris rufa. Austr. J. Zool. 49, 515-537 (2001)
95	Eguchi, K., Nagata, H., Asai, S. & Yamagishi, S. Nesting habits of the rufous vanga in Madagascar. Ostrich 72, 201-203 (2001)
96	Eguchi, K., Asai, S. & Yamagishi, S. Individual differences in the helping behaviors of cooperatively breeding rufous vangas. Ornithol. Sci. 8, 5-13 (2009)
97	Yamagishi, S., Urano, E. & Eguchi, K. Group composition and contributions to breeding by rufous vangas Schetba rufa. Ibis 137, 157-161 (1995)
98	Eguchi, K., Yamagishi, S., Asai, S., Nagata, H. & Hino, T. Helping does not enhance reproductive success of cooperatively breeding rufous vanga in Madagascar. J. Anim. Ecol. 71, 123-130 (2002)
99	Richardson, D. S., Burke, T. & Komdeur, J. Sex-specific associative learning cues and inclusive fitness benefits in the Seychelles warbler. J. Evol. Biol. 16, 854-861 (2003)
100	Kingma, S. A., Bebbington, K., Hammers, M., Richardson, D. S. & Komdeur, J. Delayed dispersal and the costs and benefits of different routes to independent breeding in a cooperatively breeding bird. Evolution 70, 2595-2610 (2016)
101	Eikenaar, C., Richardson, D. S., Brouwer, L., Bristol, R. & Komdeur, J. Experimental evaluation of sex differences in territory acquisition in a cooperatively breeding bird. Behav. Ecol. 20, 207-214 (2009)
102	Richardson, D. S., Jury, F. L., Blaakmeer, K., Komdeur, J. & Burke, T. Parentage assignment and extra-group paternity in a cooperative breeder: the Seychelles warbler (Acrocephalus sechellensis). Mol. Ecol. 10, 2263-2273 (2001)
103	Doutrelant, C., Covas, R., Caizergues, A. & du Plessis, M. Unexpected sex ratio adjustment in a colonial cooperative bird: pairs with helpers produce more of the helping sex whereas pairs without helpers do not. Behav. Ecol. Sociobiol. 56, 149-154 (2004)
104	Doutrelant, C., Dalecky, A. & Covas, R. (2011) Age and relatedness have an interactive effect on the feeding behaviour of helpers in cooperatively breeding sociable weavers. Behaviour 148, 1399-1417 (2011)
105	Covas, R., Dalecky, A., Caizergues, A. & Doutrelant, C. Kin associations and direct vs indirect fitness benefits in colonial cooperatively breeding sociable weavers Philetairus socius. Behav. Ecol. Sociobiol. 60, 323-331 (2006)
106	Rowley, I. The communal way of life in the spendid wren, Malurus splendens. Z. Tierpsychol. 55, 228-267 (1981)
107	Rowley, I. & Russell, E. Fairy-Wrens and Grasswrens (Oxford Univ. Press, 1997)
108	Rowley, I. & Russell, E. Splendid fairy-wrens: demonstrating the importance of longevity. In Cooperative Breeding in Birds: Long Term Studies of Ecology and Behaviour (eds Stacey, P. B & Koenig, W. D., 3-30 (Cambridge University Press, 1990)
109	Russell, E. M. & Rowley, I. Demography of the cooperatively breeding splendid fairy-wren, Malurus splendens (Maluridae). Austr. J. Zool. 41, 475-505 (1993)
110	Webster, M. S., Tarvin, K. A., Tuttle, E. M. & Pruett-Jones, S. Reproductive promiscuity in the splendid fairy-wren: effects of group size and auxiliary reproduction. Behav. Ecol. 15, 907-915 (2004)
111	Rabenold, K. N. Cooperation in breeding by nonreproductive wrens - kinship, reciprocity, and demography. Behav. Ecol. Sociobiol. 17, 1-17 (1985)
112	Rabenold, K. N. Campylorhynchus wrens: the ecology of delayed dispersal and cooperation in the Venezuelan savanna. In Cooperative Breeding in Birds: Long Term Studies of Ecology and Behaviour (eds Stacey, P. B & Koenig, W. D., 159-196 (Cambridge University Press, 1990)
113	Rabenold, P. P., Rabenold, K. N., Piper, W. H., Haydock, J. & Zack, S. W. Shared paternity revealed by genetic analysis in cooperatively breeding tropical wrens. Nature 348, 538-540 (1990)
114	Dunn, P. O., Cockburn, A. & Mulder, R. A. Fairy-wren helpers often care for young to which they are unrelated. Proc. R. Soc. Lond. B 259, 339-343 (1995)
115	Green, D. J., Cockburn, A., Hall, M. L., Osmond, H. & Dunn, P. O. Increased opportunities for cuckoldry may be why dominant male fairywrens tolerate helpers. Proc. R. Soc. Lond. B 262, 297-303 (1995)
116	Cockburn, A., Brouwer, L., Margraf, N., Osmond, H. L. & Van der Pol, M. Superb fairy-wrens: making the worst of a good job. In Cooperative Breeding in Vertebrates: Studies of Ecology, Evolution, and Behavior (eds Koenig, W. D. & Dickinson, J. L. 133-149 (Cambridge University Press, 2016)
117	Cockburn, A., Osmond, H. L., Mulder, R. A., Green, D. J. & Double, M. C. Divorce, dispersal and incest avoidance in the cooperatively breeding superb fairy-wren Malurus cyaneus. J. Anim. Ecol. 72, 189-202 (2003)
118	Cockburn, A., Osmond, H. L., Mulder, R. A., Double, M. C. & Green D. J., Demography of male reproductive queues in cooperatively breeding super fairy-wrens Malurus cyaneus. J. Anim. Ecol. 77, 297-304 (2008)
119	Restrepo, C. & Mondragón, M. L. Cooperative breeding in the frugivorous toucan barbet (Semnornis ramphastinus). Auk 115, 4-15 (1998)
120	Dickinson, J. L., Koenig, W. D. & Pitelka, F. A. Fitness consequences of helping behavior in the western bluebird. Behav. Ecol. 7, 168-177 (1996)
121	Dickinson, J. L. & Akre, J. J. Extrapair paternity, inclusive fitness, and within-group benefits of helping in western bluebirds. Mol. Ecol. 7, 95-105 (1998)
122	Cram, D. L., Blount, J. D. & Young A. J. The oxidative costs of reproduction are group-size dependent in a wild cooperative breeder. Proc. R. Soc. Lond. B 282, 20152031 (2015)
123	Lewis, D. M. Cooperative breeding in a population of white-browed sparrow-weavers Plocepasser mahali. Ibis 124, 511-522 (1982)
124	Harrison, X. A., York, J. E., Cram, D. L., Hares, M. C. & Young, A. J. Complete reproductive skew within white-browed sparrow weaver groups despite outbreeding opportunities for subordinates of both sexes. Behav. Ecol. Sociobiol. 67, 1915-1929 (2013)
125	Harrison, X. A., York, J. E. & Young, A. J. Population genetic structure and direct observations reveal sex-reversed patterns of dispersal in a cooperative bird. Mol. Ecol. 23, 5740-5755 (2014)
126	Emlen, S. T. & Wrege P. H. The role of kinship in helping decisions among white-fronted bee-eaters. Behav. Ecol. Sociobiol. 23, 305-315 (1988)
127	Emlen, S. T. White-fronted bee-eaters: helping in colonially nesting species. In Cooperative Breeding in Birds: Long Term Studies of Ecology and Behaviour (eds Stacey, P. B & Koenig, W. D., 487-526 (Cambridge University Press, 1990)
128	Wrege, P. H. & Emlen, S. T. Biochemical determination of parental uncertainty in white-fronted bee-eaters. Behav. Ecol. Sociobiol. 20, 153-160 (1987)
129	Rowley, I. Communal activities among white-winged choughs Corcorax melanorhamphus. Ibis 120, 178-197 (1978)
130	Beck, N. R., Peakall, R. & Heinsohn, R. Social constraint and an absence of sex-biased dispersal drive fine-scale genetic structure in white-winged choughs. Mol. Ecol. 17, 4346-4358 (2008)
131	Heinsohn, R., Dunn, P. O., Legge, S. & Double, M. Coalitions of relatives and reproductive skew in cooperatively breeding white-winged choughs. Proc. R. Soc. Lond. B 267, 243-249 (2000)
